# Supplementary material for: Sonochemical Combined Synthesis of Nickel Ferrite and Cobalt Ferrite Magnetic Nanoparticles and Their Application in Glycan Analysis
Source: Int J Mol Sci. 2022 May 3;23(9):5081. doi: 10.3390/ijms23095081 (PMC9103833; doi:10.3390/ijms23095081)
Supplement: Supplementary file 1 [file ijms-23-05081-s001.zip]

Archive with 1 entries (1 files):
- ijms-1696951-supplementary.pdf
